# Supplementary material for: Multimodal Targeted Deep Sequencing of Circulating Tumor Cells and Matched Cell-Free DNA Provides a More Comprehensive Tool to Identify Therapeutic Targets in Metastatic Breast Cancer Patients
Source: Cancers (Basel). 2020 Apr 27;12(5):1084. doi: 10.3390/cancers12051084 (PMC7281124; doi:10.3390/cancers12051084)
Supplement: Supplementary file 1 [file cancers-12-01084-s001.zip]

Archive with 5 entries (4 files):
- supplementary/
- supplementary/Supplementary .docx
- supplementary/Table S1.xlsx
- supplementary/Table S2.xlsx
- supplementary/Table S3.xlsx
