# Supplementary material for: Multimodal Targeted Deep Sequencing of Circulating Tumor Cells and Matched Cell-Free DNA Provides a More Comprehensive Tool to Identify Therapeutic Targets in Metastatic Breast Cancer Patients
Source: Cancers (Basel). 2020 Apr 27;12(5):1084. doi: 10.3390/cancers12051084 (PMC7281124; doi:10.3390/cancers12051084)
Supplement: Supplementary file 1 [file cancers-12-01084-s001.zip › supplementary/Table S1.xlsx]

## Sheet: Supplementary Table S1
Table S1: Patient characteristics
Patient and tumor characteristics	n=18	%
Median (IQR) age at TP0 (years)	62.8 (13.9)
<50 years old	1	6
≥50 years old	17	94
Survival (status Dec 2018)
median (IQR) follow up time (months)	136 (88)
alive	7	39
deceased	11	61
Metastases
Primary	3	17
Secondary	15	83
Progress of metastases
OSS	7
HEP	7
LYM	7
PUL	5
PLE	3
SKI	1
BRA	1
OTH	0
Histologic grade
Grade 1	1	6
Grade 2	13	72
Grade 3	1	6
Grade unknown	3	17
Tumor size at primary diagnosis
T1	4	22
T2	7	39
T3	2	11
T4	2	11
T unknown	3	17
Nodal status at primary diagnosis
N0	4	22
N1	7	39
N2	1	6
N3	2	11
N unknown	4	22
Tumor histology
Ductal	9	50
Lobular	1	6
Combination	2	11
Other	1	6
Unknown	5	28
Receptor status primary tumor
ER
Positive	14	78
Negative	1	6
Unknown	3	17
PR
Positive	12	67
Negative	3	17
Unknown	3	17
HER2
Positive	0	0
Negative	14	78
Unknown	4	22
Molecular subtype primary tumor
Luminal A	1	6
Luminal B (HER2 negative)	2	11
Luminal B (HER2 positive)	0	0
HER2 positive (non luminal)	0	0
Triple negative (ductal)	0	0
Unknown	15	83
Receptor status Metastasis
ER
Positive	16	89
Negative	1	6
Unknown	1	6
PR
Positive	9	50
Negative	8	44
Unknown	1	6
HER2
Positive	0	0
Negative	16	89
Unknown	2	11
