# Supplementary material for: Multimodal Targeted Deep Sequencing of Circulating Tumor Cells and Matched Cell-Free DNA Provides a More Comprehensive Tool to Identify Therapeutic Targets in Metastatic Breast Cancer Patients
Source: Cancers (Basel). 2020 Apr 27;12(5):1084. doi: 10.3390/cancers12051084 (PMC7281124; doi:10.3390/cancers12051084)
Supplement: Supplementary file 1 [file cancers-12-01084-s001.zip › supplementary/Table S2.xlsx]

## Sheet: Supplementary Table S2
Table S2: Sequencing quality parameters for the cfDNA and CTC gDNA sequencing.
	cfDNA sequencing												CTC gDNA sequencing
	Plasma source for cfDNA isolation	Input DNA amount in Library Preparation [ng]	Library yield [nM]	read fragments total [million]	read fragments with primer found, on-target [%]	UMIs [million]	read fragments per UMI	UMI coverage	% of primers >= 5% of mean MT depth	mean primer read fragment depth	mean read depth	90th percentile estimated minimum detectible allele fraction (LOD)	CTC gDNA isolation from duplicate of mRNA-free CTC lysates?	Library yield [nM]	read fragments total [million]	read fragments with primer found, on-target [%]	UMIs [million]	read fragments per UMI	UMI coverage	% of primers >= 5% of mean MT depth	mean primer read fragment depth	mean read depth	90th percentile estimated minimum detectible allele fraction (LOD)
Exclusion criteria			<4nM	<4				<400	<94,00														>0,15
Patient
HR+HER2- #1	3.5	13.265	291.18	4.11386	99.67	0.840292	4.4	703.76	95.9	3087.69	5549.38	0.0333	Yes	72.3535	15.8723	97.62	5.89057	1.7	4933.48	98.99	8294.52	8208.18	0.0357
HR+HER2- #3	3.1	60	327.342	5.52947	99.1	2.9904	1.6	2504.52	99.5	3983.62	6723.18	0.0118	Yes	137.019	12.2309	98.84	0.354015	29.1	296.49	99.16	8623.08	10583.1	0.15
HR+HER2- #4	3.8	13.265	351.06	4.66952	99.08	1.28335	3.2	1074.84	99.58	3439.57	5891.14	0.0174	Yes	141.145	14.2389	98.87	0.703986	16.8	589.6	98.99	9915.62	11750.8	0.1
HR+HER2- #16	5.7	60	393.698	4.74887	99.11	2.60073	1.6	2178.17	99.33	3463.25	5655.24	0.0125	Yes	119.795	12.4579	98.83	0.475483	21.7	398.23	98.91	8624.43	10567.3	0.15
HR+HER2- #19	4.2	43.374	277.159	7.08252	99.07	2.51626	2.4	2107.42	99.66	5049.03	8669.71	0.0106	Yes	125.688	14.4263	98.71	0.563019	21.4	471.54	98.99	10083.3	12523.6	0.15
HR+HER2- #20	3.4	43.943	342.996	5.15946	98.87	2.40508	1.9	2014.31	99.58	3752.17	6428.5	0.0118	Yes	124.287	12.4154	98.7	0.503307	20.3	421.53	98.99	8564.53	10520.4	0.15
HR+HER2- #21	6.2	23.066	246.657	7.70318	99.16	2.01884	3.4	1690.82	99.66	5717.08	10102.3	0.0127	Yes	133.203	12.9653	98.75	0.61081	17.5	511.57	98.49	8932.62	10815.1	0.1
HR+HER2- #22	3	28.174	309.13	6.66248	99.31	2.1712	2.7	1818.43	99.33	4908.82	8138.12	0.0132	Yes	97.3956	13.1085	99.01	0.705561	15.7	590.92	98.74	9279.63	11568.7	0.075
HR+HER2- #23	3.5	16.935	255.602	7.27953	99.13	1.50541	4.3	1260.82	99.58	5408.73	9487.43	0.014	Yes	82.7243	13.2846	98.96	1.65113	6.8	1382.86	98.83	9401.08	11831.4	0.0364
HR+HER2- #24	5	38.317	270.488	7.28311	99.06	2.88349	2.2	2414.98	99.66	5361.43	9584.15	0.0087	Yes	33.9695	10.3459	98.91	0.535788	15.7	448.73	97.99	7033.17	8961.56	0.1
HR+HER2- #25	3.8	41.673	260.914	7.46629	99.13	2.55443	2.6	2139.38	99.41	5472.29	9670.73	0.0116	Yes	47.0912	11.6054	99.01	0.341538	28.8	286.05	98.49	8234.62	10719.5	0.15
HR+HER2- #26	3.9	60	281.194	5.54873	99.45	2.75834	1.7	2310.17	95.39	3907.81	6448.26	0.0174	Yes	37.4463	13.522	98.87	0.480953	22.9	402.81	98.58	9249.93	11796.6	0.1
HR+HER2- #27	3.3	60	288.044	6.22999	99.1	1.19899	4.5	1004.18	99.66	4545.56	7946.63	0.0154	Yes	90.5076	13.2027	98.91	0.662109	16.9	554.53	98.66	9380.59	11945.8	0.075
HR+HER2- #29	5.2	60	322.476	6.13651	99.06	2.24918	2.4	1883.74	99.5	4468.86	7387.39	0.0127	Yes	96.4765	11.4294	98.89	0.431819	22.3	361.66	99.16	8068.02	10288.5	0.1
HR+HER2- #30	1.2	5.196	307.004	5.39232	99.11	0.818259	5.8	685.31	99.66	3984.56	6678.37	0.02	No	59.3146	11.5769	98.99	0.334613	29.5	280.25	98.91	8265.95	10831.9	0.15
HR+HER2- #31	4.8	37.557	270.488	7.70083	99.05	3.01934	2.2	2528.76	99.66	5584.09	9221.67	0.0107	Yes	52.5824	11.4188	99.04	0.585823	16.5	490.64	98.49	8116.65	10755.2	0.06
HR+HER2- #33	5.5	57.283	294.332	6.59459	99.17	2.8911	2	2421.36	99.58	4880.27	8754.34	0.0085	No	51.8923	11.2748	98.88	0.467016	20.7	391.14	98.66	8120.4	10916.6	0.075
HR+HER2- #35	3.8	19.256	323.093	5.74439	99.14	1.44016	3.5	1206.16	99.66	4225.83	7086.06	0.0152	Yes	103.577	11.2093	98.85	1.03372	9.3	865.76	98.58	8023.33	10209.7	0.05
mean	4.05	37.8502	300.714	6.1692	99.1539	2.11916	2.91111	1774.84	99.1278	4513.37	7745.7	0.0143056		89.2482	12.5881	98.8133	0.907292	18.5333	759.877	98.7561	8678.42	10821.9	0.100394
