# Supplementary material for: Multimodal Targeted Deep Sequencing of Circulating Tumor Cells and Matched Cell-Free DNA Provides a More Comprehensive Tool to Identify Therapeutic Targets in Metastatic Breast Cancer Patients
Source: Cancers (Basel). 2020 Apr 27;12(5):1084. doi: 10.3390/cancers12051084 (PMC7281124; doi:10.3390/cancers12051084)
Supplement: Supplementary file 1 [file cancers-12-01084-s001.zip › supplementary/Table S3.xlsx]

## Sheet: Table S3
Table S3: cfDNA and CTC gDNA variants and corresponding allele frequencies called after the described stringent variant filtering listed for all patients (n=18).
	Patient	AKT1_p.E17K	AR_p.L57Q	BRCA1_p.Y1584*	BRCA2_p.C1591F	BRCA2_p.E1254D	BRCA2_p.K1690N	BRCA2_p.R1190W	BRCA2_p.R2108C	BRCA2_p.S1733F	BRCA2_p.V1283fs*2	ERCC4_p.P379S	ESR1_p.D540G	ESR1_p.G160C	ESR1_p.S465P	ESR1_p.V535M	ESR1_p.Y539S	FGFR1_p.H829R	MUC16_p.G2711R	MUC16_p.L12591P	MUC16_p.L7451W	MUC16_p.P10818L	MUC16_p.P4854A	MUC16_p.R12194Q	MUC16_p.S6504Y	MUC16_p.T1611K	MUC16_p.T4391R	MUC16_p.Y14312C	PIK3CA_p.E545K	PIK3CA_p.E726K	PIK3CA_p.H1047R	PIK3CA_p.N107S	PIK3R1_p.L113M	PTEN_p.N385D
cfDNA variants	HR+HER2- #1																									45.09								31.82
	HR+HER2- #3														3.42			42.26		63.23
	HR+HER2- #4					51.69		47.22	49.31							49.76
	HR+HER2- #16																12.01													34.18	35.26
	HR+HER2- #19
	HR+HER2- #20						48.11
	HR+HER2- #21
	HR+HER2- #22																												3.49
	HR+HER2- #23																				47.25	48.22					2.52
	HR+HER2- #24	4.37
	HR+HER2- #25	2.67								44.31
	HR+HER2- #26				3.89						50.22	51		46.72			4.63
	HR+HER2- #27																														8.91	15.08
	HR+HER2- #29												7.76											38.42					17.14
	HR+HER2- #30																		48.17
	HR+HER2- #31		2.72	50.66																			49.01					51.35
	HR+HER2- #33
	HR+HER2- #35																								49.84								48.99
		AKT1 p.E322E	AKT1 p.G373S	AKT1 p.N231fs*76	AKT1 p.T479M	AKT1 p.V7M	AR p.C406Y	AR p.E32K	AR p.T861T	BRCA1 p.M1673I	BRCA1 p.Y1584*	BRCA2 p.E1254D	BRCA2 p.H2537R	BRCA2 p.H640Y	BRCA2 p.I2330T	BRCA2 p.K1690N	BRCA2 p.K3326*	BRCA2 p.P3129S	BRCA2 p.R1190W	BRCA2 p.R2108C	BRCA2 p.S1733F	BRCA2 p.S611L	BRCA2 p.T1915M	BRCA2 p.V1283fs*2	EGFR p.D1084H	EGFR p.S921R	EGFR p.W670*	EGFR p.W683*	ERBB2 p.A890A	ERBB2 p.E812K	ERBB2 p.K747I	ERBB2 p.L608F	ERBB2 p.P562L	ERBB3 p.E919K	ERBB3 p.G335D	ERBB3 p.G513G	ERBB3 p.I735I	ERBB3 p.K114R	ERCC4 p.A672P	ERCC4 p.E875G	ERCC4 p.S771F	ESR1 p.C242C	ESR1 p.G160C	ESR1 p.K483R	ESR1 p.Q19*	ESR1 p.V535M	ESR1 p.Y539S	FGFR1	FGFR1 p.H829R
CTC gDNA variants	HR+HER2- #1
	HR+HER2- #3									44.95																																							54.17
	HR+HER2- #4											40.87							40.91	42.68																										32.68
	HR+HER2- #16
	HR+HER2- #19																59.74
	HR+HER2- #20															63.46																										47.61
	HR+HER2- #21
	HR+HER2- #22																						59.26														14.29
	HR+HER2- #23		6.65																																2.75
	HR+HER2- #24	6			5.15								5.62													5.13	3.45		16.56							4.75					5.17
	HR+HER2- #25						8.13														48.39																		6.59
	HR+HER2- #26					7.03								18.18	50							9.14		81.82	4.52									14.18									62.99	8.18	3.8		8.03	9.43
	HR+HER2- #27
	HR+HER2- #29									48.15																														44.26
	HR+HER2- #30
	HR+HER2- #31			5.83							50.75							6.67										4.24			6.69		4.05
	HR+HER2- #33							10.53																						4.31		5.59
	HR+HER2- #35								2.43																													2.67
[truncated: 70 more columns]
